# Supplementary material for: Demographics and density estimates of two three-toed box turtle (Terrapene carolina triunguis) populations within forest and restored prairie sites in central Missouri
Source: PeerJ. 2015 Sep 22;3:e1256. doi: 10.7717/peerj.1256 (PMC4582957; doi:10.7717/peerj.1256)
Supplement: Supplemental Information 2 — Recorded distances from transects and transect ID associated with turtle captures at Baskett study site, formatted for direct use in Distance. Rows containing blanks indicate a visit to a transect in which no turtles were captured. [file peerj-03-1256-s002.txt]

stratum_name	stratum_area	transect_name	transect_length	distance_object	obsv_int	detect_int
BA	890	BA-01	6	8.8	1	1
BA	890	BA-01	6	8.8	1	1
BA	890	BA-01	6	4.4	2	1
BA	890	BA-01	6	3.3	2	1
BA	890	BA-01	6	2.8	2	1
BA	890	BA-01	6	8.8	2	0
BA	890	BA-01	6	8.8	2	0
BA	890	BA-01	6	4.4	1	0
BA	890	BA-01	6	3.3	1	0
BA	890	BA-01	6	2.8	1	0
BA	890	BA-01	6
BA	890	BA-01	6
BA	890	BA-01	6
BA	890	BA-01	6	2.5	1	1
BA	890	BA-01	6	0.9	1	1
BA	890	BA-01	6	5.3	2	1
BA	890	BA-01	6	2.5	2	0
BA	890	BA-01	6	0.9	2	0
BA	890	BA-01	6	5.3	1	0
BA	890	BA-01	6	1.7	1	1
BA	890	BA-01	6
BA	890	BA-01	6
BA	890	BA-01	6	3.9	1	1
BA	890	BA-01	6	3.9	2	0
BA	890	BA-01	6	3.4	1	1
BA	890	BA-01	6	3.4	2	0
BA	890	BA-01	6
BA	890	BA-01	6	4.6	1	1
BA	890	BA-01	6	4.7	2	1
BA	890	BA-01	6	4.7	2	1
BA	890	BA-01	6	4.6	2	0
BA	890	BA-01	6	4.7	1	0
BA	890	BA-01	6	4.7	1	0
BA	890	BA-02	6	0.1	1	1
BA	890	BA-02	6	5.4	2	1
BA	890	BA-02	6	0.1	2	0
BA	890	BA-02	6	5.4	1	0
BA	890	BA-02	6
BA	890	BA-02	6	5.6	1	1
BA	890	BA-02	6	5.6	2	0
BA	890	BA-02	6	5.4	1	1
BA	890	BA-02	6	10.7	1	1
BA	890	BA-02	6	1.8	1	1
BA	890	BA-02	6	9.9	2	1
BA	890	BA-02	6	9.9	1	0
BA	890	BA-02	6
BA	890	BA-02	6
BA	890	BA-02	6
BA	890	BA-02	6	5.4	1	1
BA	890	BA-02	6	14.3	2	1
BA	890	BA-02	6	7.5	2	1
BA	890	BA-02	6	5.4	2	0
BA	890	BA-02	6	14.3	1	0
BA	890	BA-02	6	7.5	1	0
BA	890	BA-02	6
BA	890	BA-02	6
BA	890	BA-02	6	6.3	1	1
BA	890	BA-02	6	6.3	2	0
BA	890	BA-03	6	4	1	1
BA	890	BA-03	6	18.2	2	1
BA	890	BA-03	6	2.1	2	1
BA	890	BA-03	6	4.1	2	1
BA	890	BA-03	6	4	2	0
BA	890	BA-03	6	18.2	1	0
BA	890	BA-03	6	2.1	1	0
BA	890	BA-03	6	4.1	1	0
BA	890	BA-03	6	3.4	1	1
BA	890	BA-03	6	8.1	1	1
BA	890	BA-03	6	10	1	1
BA	890	BA-03	6	8.1	2	0
BA	890	BA-03	6	10	2	0
BA	890	BA-03	6	9.7	1	1
BA	890	BA-03	6	6	1	1
BA	890	BA-03	6	3.2	1	1
BA	890	BA-03	6	14	2	1
BA	890	BA-03	6	3.2	2	0
BA	890	BA-03	6	14	1	0
BA	890	BA-03	6	5	1	1
BA	890	BA-03	6
BA	890	BA-03	6	0.2	1	1
BA	890	BA-03	6	4	2	1
BA	890	BA-03	6	0.2	2	0
BA	890	BA-03	6	4	1	0
BA	890	BA-03	6	10.4	1	1
BA	890	BA-03	6	5.8	1	1
BA	890	BA-03	6	11.6	2	1
BA	890	BA-03	6	10.4	2	0
BA	890	BA-03	6	5.8	2	0
BA	890	BA-03	6	11.6	1	0
BA	890	BA-03	6	6.4	2	1
BA	890	BA-03	6	6	2	1
BA	890	BA-03	6	6.4	1	0
BA	890	BA-03	6	6	1	0
BA	890	BA-03	6
BA	890	BA-03	6
BA	890	BA-04	6
BA	890	BA-04	6
BA	890	BA-04	6	1.1	1	1
BA	890	BA-04	6	1.1	2	0
BA	890	BA-04	6	3	1	1
BA	890	BA-04	6	7.7	2	1
BA	890	BA-04	6	7.7	1	0
BA	890	BA-04	6
BA	890	BA-04	6	1.8	1	1
BA	890	BA-04	6	1.8	2	0
BA	890	BA-04	6
BA	890	BA-04	6	2	1	1
BA	890	BA-04	6	2	2	0
BA	890	BA-04	6	13.6	2	1
BA	890	BA-04	6	13.6	1	0
BA	890	BA-04	6
BA	890	BA-04	6
BA	890	BA-05	6
BA	890	BA-05	6
BA	890	BA-05	6	1.8	2	1
BA	890	BA-05	6	1.8	1	0
BA	890	BA-05	6
BA	890	BA-05	6
BA	890	BA-05	6	1.7	1	1
BA	890	BA-05	6	6.7	1	1
BA	890	BA-05	6	7.2	2	1
BA	890	BA-05	6	6.7	2	0
BA	890	BA-05	6	7.2	1	0
BA	890	BA-05	6	7.5	1	1
BA	890	BA-05	6	6.8	1	1
BA	890	BA-05	6	17.3	2	1
BA	890	BA-05	6	17	2	1
BA	890	BA-05	6	7.5	2	0
BA	890	BA-05	6	6.8	2	0
BA	890	BA-05	6	17.3	1	0
BA	890	BA-05	6	17	1	0
BA	890	BA-05	6	5.3	1	1
BA	890	BA-05	6	5.3	2	0
BA	890	BA-05	6	6	1	1
BA	890	BA-05	6	6	2	0
BA	890	BA-05	6	6.4	1	1
BA	890	BA-05	6	6.4	2	0
BA	890	BA-05	6	2.1	1	1
BA	890	BA-05	6	2.1	2	0
