# Supplementary material for: Demographics and density estimates of two three-toed box turtle (Terrapene carolina triunguis) populations within forest and restored prairie sites in central Missouri
Source: PeerJ. 2015 Sep 22;3:e1256. doi: 10.7717/peerj.1256 (PMC4582957; doi:10.7717/peerj.1256)
Supplement: Supplemental Information 3 — Recorded distances from transects and transect ID associated with turtle captures at Prairie Fork study site, formatted for direct use in Distance. Rows containing blanks indicate a visit to a transect in which no turtles were captured. [file peerj-03-1256-s003.txt]

stratum_name	stratum_area	transect_name	transect_length	distance_obejct	obsv_int	detect_int
PF	290	PF-01	6	1.6	1	1
PF	290	PF-01	6	0.1	2	1
PF	290	PF-01	6	1.6	2	0
PF	290	PF-01	6	0.1	1	0
PF	290	PF-01	6	1	1	1
PF	290	PF-01	6	1	1	1
PF	290	PF-01	6	2.6	1	1
PF	290	PF-01	6	9.9	2	1
PF	290	PF-01	6	1	2	0
PF	290	PF-01	6	2.6	2	0
PF	290	PF-01	6	9.9	1	0
PF	290	PF-01	6	6	1	1
PF	290	PF-01	6	6	2	0
PF	290	PF-01	6	5.1	1	1
PF	290	PF-01	6	2.8	1	1
PF	290	PF-01	6	2.5	2	1
PF	290	PF-01	6	2.5	1	0
PF	290	PF-01	6	4.7	1	1
PF	290	PF-01	6	4.7	1	1
PF	290	PF-01	6	4.7	2	0
PF	290	PF-01	6	4.7	2	0
PF	290	PF-01	6	9.1	1	1
PF	290	PF-01	6	4.3	2	1
PF	290	PF-01	6	11.1	2	1
PF	290	PF-01	6	9.1	2	0
PF	290	PF-01	6	4.3	1	0
PF	290	PF-01	6	11.1	1	0
PF	290	PF-01	6	1.5	1	1
PF	290	PF-01	6	1.6	1	1
PF	290	PF-01 6	1.8	1	1
PF	290	PF-01	6	10	2	1
PF	290	PF-01	6	5.4	2	1
PF	290	PF-01	6	1.5	2	0
PF	290	PF-01	6	1.6	2	0
PF	290	PF-01	6	1.8	2	0
PF	290	PF-01	6	10	1	0
PF	290	PF-01	6	5.4	1	0
PF	290	PF-01	6	1.6	1	1
PF	290	PF-01	6	8.4	1	1
PF	290	PF-01	6	7.5	1	1
PF	290	PF-01	6	4.4	1	1
PF	290	PF-01	6	4.4	2	0
PF	290	PF-02	6
PF	290	PF-02	6
PF	290	PF-02	6
PF	290	PF-02	6
PF	290	PF-02	6	3.5	2	1
PF	290	PF-02	6
PF	290	PF-02	6	5.7	2	1
PF	290	PF-02	6	5.7	1	0
PF	290	PF-02	6
PF	290	PF-02	6	0.4	2	1
PF	290	PF-02	6	0.4	1	0
PF	290	PF-02	6
PF	290	PF-02	6	2.2	1	1
PF	290	PF-02	6	2.2	2	0
PF	290	PF-03	6	4.4	2	1
PF	290	PF-03	6	4.4	1	0
PF	290	PF-03	6	1.4	1	1
PF	290	PF-03	6
PF	290	PF-03	6
PF	290	PF-03	6	0.1	1	1
PF	290	PF-03	6	0	1	1
PF	290	PF-03	6	6.9	1	1
PF	290	PF-03	6	6.9	2	0
PF	290	PF-03	6	0.1	1	1
PF	290	PF-03	6	0.1	1	1
PF	290	PF-03	6	0.7	1	1
PF	290	PF-03	6	0.1	1	1
PF	290	PF-03	6	1	2	1
PF	290	PF-03	6	0.1	2	0
PF	290	PF-03	6	0.1	2	0
PF	290	PF-03	6	0.7	2	0
PF	290	PF-03	6	0.1	2	0
PF	290	PF-03	6	1	1	0
PF	290	PF-03	6	1.1	1	1
PF	290	PF-03	6	1.6	2	1
PF	290	PF-03	6	1.6	2	1
PF	290	PF-03	6	1.1	2	0
PF	290	PF-03	6	1.6	1	0
PF	290	PF-03	6	1.6	1	0
PF	290	PF-03	6	0.6	1	1
PF	290	PF-03	6	0.6	2	0
PF	290	PF-03	6	4	1	1
PF	290	PF-03	6	0.5	1	1
PF	290	PF-03	6	2	2	1
PF	290	PF-03	6	0.5	2	0
PF	290	PF-03	6	2	1	0
PF	290	PF-04	6
PF	290	PF-04	6
PF	290	PF-04	6
PF	290	PF-04	6
PF	290	PF-04	6	3.4	1	1
PF	290	PF-04	6	4.7	2	1
PF	290	PF-04	6	4.7	1	0
PF	290	PF-04	6	4.7	2	1
PF	290	PF-04	6	4.7	1	0
PF	290	PF-04	6	6.4	1	1
PF	290	PF-04	6	6.4	2	0
PF	290	PF-04	6	2.2	1	1
PF	290	PF-04	6	2.2	2	0
PF	290	PF-04	6
PF	290	PF-04	6	1	1	1
PF	290	PF-04	6	1.9	2	1
PF	290	PF-04	6	1	2	0
PF	290	PF-04	6	1.9	1	0
PF	290	PF-05	6	2	2	1
PF	290	PF-05	6	2	1	0
PF	290	PF-05	6
PF	290	PF-05	6	3.9	2	1
PF	290	PF-05	6	3.9	2	1
PF	290	PF-05	6	6.8	2	1
PF	290	PF-05	6	3.9	1	0
PF	290	PF-05	6	3.9	1	0
PF	290	PF-05	6	6.8	1	0
PF	290	PF-05	6
PF	290	PF-05	6	8.2	2	1
PF	290	PF-05	6
PF	290	PF-05	6
PF	290	PF-05	6
PF	290	PF-05	6	3	1	1
PF	290	PF-05	6	3	2	0
PF	290	PF-05	6	9.3	1	1
PF	290	PF-05	6	0	1	1
PF	290	PF-05	6	2.7	1	1
PF	290	PF-05	6	9.8	2	1
PF	290	PF-05	6	3.4	2	1
PF	290	PF-05	6	9.8	1	0
PF	290	PF-05	6	3.4	1	0
